# Supplementary material for: Morphometric Similarity Patterning of Amyloid-β and Tau Proteins Correlates with Transcriptomics in the Alzheimer’s Disease Continuum
Source: Int J Mol Sci. 2024 Nov 29;25(23):12871. doi: 10.3390/ijms252312871 (PMC11641379; doi:10.3390/ijms252312871)
Supplement: Supplementary file 1 [file ijms-25-12871-s001.zip]

Archive with 2 entries (2 files):
- SupplementaryMaterials_Table-S2.xlsx
- SupplementaryMaterials_Table-S1.xlsx
