# Supplementary material for: Morphometric Similarity Patterning of Amyloid-β and Tau Proteins Correlates with Transcriptomics in the Alzheimer’s Disease Continuum
Source: Int J Mol Sci. 2024 Nov 29;25(23):12871. doi: 10.3390/ijms252312871 (PMC11641379; doi:10.3390/ijms252312871)
Supplement: Supplementary file 1 [file ijms-25-12871-s001.zip › SupplementaryMaterials_Table-S2.xlsx]

## Sheet: Table-S2
Table S2. Enriched gene sets for the top genes positively associated with regional morphometric similarity differences in Aβ+/tau+ and Aβ-/tau- conditions (PLS+).
Category	Gene Set	N genes	N overlap	Adj p
KEGG	RIBOSOME	61	26	1.45e-09
KEGG	SYSTEMIC LUPUS ERYTHEMATOSUS	64	20	8.28e-05
KEGG	LEISHMANIA INFECTION	51	17	1.33e-04
KEGG	CELL ADHESION MOLECULES CAMS	94	22	1.82e-03
KEGG	GRAFT VERSUS HOST DISEASE	21	9	1.82e-03
KEGG	VALINE LEUCINE AND ISOLEUCINE DEGRADATION	41	13	1.82e-03
KEGG	INTESTINAL IMMUNE NETWORK FOR IGA PRODUCTION	26	10	1.82e-03
KEGG	ANTIGEN PROCESSING AND PRESENTATION	50	14	3.40e-03
KEGG	ASTHMA	11	6	4.33e-03
KEGG	PPAR SIGNALING PATHWAY	48	13	6.69e-03
KEGG	VIRAL MYOCARDITIS	52	13	1.40e-02
KEGG	LEUKOCYTE TRANSENDOTHELIAL MIGRATION	83	17	2.38e-02
KEGG	ALLOGRAFT REJECTION	20	7	2.38e-02
KEGG	PRION DISEASES	26	8	2.67e-02
KEGG	FATTY ACID METABOLISM	32	9	2.67e-02
KEGG	AUTOIMMUNE THYROID DISEASE	22	7	3.60e-02
KEGG	TYPE I DIABETES MELLITUS	28	8	3.69e-02
KEGG	ARGININE AND PROLINE METABOLISM	41	10	4.05e-02
GO bp	IMMUNE RESPONSE	1049	172	5.94e-10
GO bp	MYELOID LEUKOCYTE ACTIVATION	161	45	3.39e-08
GO bp	POSITIVE REGULATION OF IMMUNE SYSTEM PROCESS	666	117	3.39e-08
GO bp	CELL ACTIVATION	745	124	2.01e-07
GO bp	CELL ACTIVATION INVOLVED IN IMMUNE RESPONSE	184	47	2.01e-07
GO bp	DEFENSE RESPONSE	1113	168	2.01e-07
GO bp	IMMUNE EFFECTOR PROCESS	396	78	2.01e-07
GO bp	REGULATION OF LEUKOCYTE PROLIFERATION	170	44	3.09e-07
GO bp	LEUKOCYTE PROLIFERATION	223	52	3.99e-07
GO bp	REGULATION OF CELL ACTIVATION	434	82	3.99e-07
GO bp	BIOLOGICAL PROCESS INVOLVED IN INTERSPECIES INTERACTION BETWEEN ORGANISMS	1066	160	5.03e-07
GO bp	CELL ADHESION	1075	161	5.03e-07
GO bp	MYELOID CELL ACTIVATION INVOLVED IN IMMUNE RESPONSE	68	25	5.21e-07
GO bp	REGULATION OF IMMUNE SYSTEM PROCESS	993	151	5.27e-07
GO bp	POSITIVE REGULATION OF MULTICELLULAR ORGANISMAL PROCESS	1188	173	7.47e-07
GO bp	NEGATIVE REGULATION OF MULTICELLULAR ORGANISMAL PROCESS	824	130	7.47e-07
GO bp	INFLAMMATORY RESPONSE	524	92	1.07e-06
GO bp	LEUKOCYTE CELL CELL ADHESION	276	58	1.48e-06
GO bp	INNATE IMMUNE RESPONSE	564	96	2.19e-06
GO bp	POSITIVE REGULATION OF RESPONSE TO EXTERNAL STIMULUS	388	73	2.19e-06
GO bp	REGULATION OF IMMUNE EFFECTOR PROCESS	233	51	2.69e-06
GO bp	CELL CELL ADHESION	664	108	2.74e-06
GO bp	DEFENSE RESPONSE TO OTHER ORGANISM	714	114	2.88e-06
GO bp	MACROPHAGE ACTIVATION	76	25	3.98e-06
GO bp	T CELL ACTIVATION	366	69	4.24e-06
GO bp	POSITIVE REGULATION OF CELL COMMUNICATION	1304	182	4.40e-06
GO bp	NEGATIVE REGULATION OF IMMUNE SYSTEM PROCESS	323	63	4.46e-06
GO bp	INTERLEUKIN 6 PRODUCTION	100	29	6.02e-06
GO bp	ACTIVATION OF IMMUNE RESPONSE	327	63	6.74e-06
GO bp	POSITIVE REGULATION OF LEUKOCYTE PROLIFERATION	107	30	7.58e-06
GO bp	REGULATION OF IMMUNE RESPONSE	555	92	1.06e-05
GO bp	ACTIVATION OF INNATE IMMUNE RESPONSE	165	39	1.18e-05
GO bp	INNATE IMMUNE RESPONSE ACTIVATING SIGNALING PATHWAY	146	36	1.18e-05
GO bp	T CELL PROLIFERATION	140	35	1.21e-05
GO bp	REGULATION OF CELL POPULATION PROLIFERATION	1213	169	1.31e-05
GO bp	REGULATION OF LYMPHOCYTE ACTIVATION	336	63	1.55e-05
GO bp	LEUKOCYTE MEDIATED IMMUNITY	250	51	1.74e-05
GO bp	POSITIVE REGULATION OF CHEMOKINE PRODUCTION	47	18	1.97e-05
GO bp	INNATE IMMUNE RESPONSE ACTIVATING CELL SURFACE RECEPTOR SIGNALING PATHWAY	52	19	2.05e-05
GO bp	POSITIVE REGULATION OF IMMUNE RESPONSE	440	76	2.31e-05
GO bp	TUBE DEVELOPMENT	808	121	2.31e-05
GO bp	NEGATIVE REGULATION OF CELL ACTIVATION	140	34	3.21e-05
GO bp	REGULATION OF RESPONSE TO EXTERNAL STIMULUS	730	111	3.44e-05
GO bp	IMMUNE RESPONSE REGULATING SIGNALING PATHWAY	293	56	3.50e-05
GO bp	POSITIVE REGULATION OF CELL ACTIVATION	265	52	3.86e-05
GO bp	POSITIVE REGULATION OF IMMUNE EFFECTOR PROCESS	161	37	3.86e-05
GO bp	REGULATION OF T CELL ACTIVATION	244	49	4.05e-05
GO bp	CHEMOKINE PRODUCTION	65	21	4.10e-05
GO bp	POSITIVE REGULATION OF TUMOR NECROSIS FACTOR SUPERFAMILY CYTOKINE PRODUCTION	76	23	4.17e-05
GO bp	TUMOR NECROSIS FACTOR SUPERFAMILY CYTOKINE PRODUCTION	119	30	5.96e-05
GO bp	CYTOKINE PRODUCTION	528	85	7.73e-05
GO bp	LEUKOCYTE DEGRANULATION	57	19	8.12e-05
GO bp	REGULATION OF NEURAL PRECURSOR CELL PROLIFERATION	68	21	8.70e-05
GO bp	RESPONSE TO BACTERIUM	396	68	9.96e-05
GO bp	POSITIVE REGULATION OF LYMPHOCYTE ACTIVATION	224	45	1.02e-04
GO bp	POSITIVE REGULATION OF RESPONSE TO BIOTIC STIMULUS	217	44	1.02e-04
GO bp	POSITIVE REGULATION OF CELL CELL ADHESION	217	44	1.02e-04
GO bp	LYMPHOCYTE ACTIVATION	533	85	1.02e-04
GO bp	VASCULATURE DEVELOPMENT	551	87	1.12e-04
GO bp	MYELOID LEUKOCYTE MEDIATED IMMUNITY	75	22	1.12e-04
GO bp	TAXIS	439	73	1.22e-04
GO bp	TUBE MORPHOGENESIS	647	98	1.53e-04
GO bp	ADAPTIVE IMMUNE RESPONSE	272	51	1.55e-04
GO bp	NEGATIVE REGULATION OF CELL DEVELOPMENT	214	43	1.57e-04
GO bp	POSITIVE REGULATION OF LEUKOCYTE CELL CELL ADHESION	186	39	1.58e-04
GO bp	BLOOD VESSEL MORPHOGENESIS	467	76	1.58e-04
GO bp	REGULATION OF LEUKOCYTE MEDIATED IMMUNITY	146	33	1.75e-04
GO bp	POSITIVE REGULATION OF CYTOKINE PRODUCTION	322	57	2.37e-04
GO bp	REGULATION OF MYELOID LEUKOCYTE MEDIATED IMMUNITY	41	15	2.52e-04
GO bp	REGULATION OF CELL CELL ADHESION	331	58	2.62e-04
GO bp	LEUKOCYTE MIGRATION	256	48	2.80e-04
GO bp	POSITIVE REGULATION OF CELL ADHESION	350	60	3.52e-04
GO bp	LEUKOCYTE CHEMOTAXIS	151	33	3.52e-04
GO bp	POSITIVE REGULATION OF CELL POPULATION PROLIFERATION	663	98	3.82e-04
GO bp	POSITIVE REGULATION OF DEFENSE RESPONSE	290	52	4.03e-04
GO bp	POSITIVE REGULATION OF INTRACELLULAR SIGNAL TRANSDUCTION	750	108	4.03e-04
GO bp	REGULATION OF LEUKOCYTE DEGRANULATION	33	13	4.11e-04
GO bp	CIRCULATORY SYSTEM DEVELOPMENT	849	119	4.76e-04
GO bp	GLIOGENESIS	262	48	4.89e-04
GO bp	SYNAPSE PRUNING	13	8	4.89e-04
GO bp	ANTIGEN PROCESSING AND PRESENTATION OF PEPTIDE OR POLYSACCHARIDE ANTIGEN VIA MHC CLASS II	29	12	5.00e-04
GO bp	REGULATION OF CELL ADHESION	577	87	5.58e-04
GO bp	REGULATION OF DEFENSE RESPONSE	495	77	6.08e-04
GO bp	CYTOPLASMIC TRANSLATION	122	28	6.23e-04
GO bp	REGULATION OF SUPEROXIDE ANION GENERATION	17	9	6.23e-04
GO bp	FATTY ACID METABOLIC PROCESS	290	51	7.71e-04
GO bp	ERK1 AND ERK2 CASCADE	230	43	8.09e-04
GO bp	REGULATION OF SECRETION	475	74	8.22e-04
GO bp	SUPEROXIDE ANION GENERATION	26	11	8.76e-04
GO bp	POSITIVE REGULATION OF MAPK CASCADE	355	59	9.18e-04
GO bp	ANATOMICAL STRUCTURE FORMATION INVOLVED IN MORPHOGENESIS	864	119	9.36e-04
GO bp	REGULATION OF RESPONSE TO BIOTIC STIMULUS	316	54	9.36e-04
GO bp	REGULATION OF MULTICELLULAR ORGANISMAL DEVELOPMENT	1053	140	9.78e-04
GO bp	REGULATION OF SUPEROXIDE METABOLIC PROCESS	22	10	9.78e-04
GO bp	GLIAL CELL DIFFERENTIATION	196	38	1.02e-03
GO bp	POSITIVE REGULATION OF INTERLEUKIN 6 PRODUCTION	63	18	1.02e-03
GO bp	INTERLEUKIN 1 PRODUCTION	75	20	1.06e-03
GO bp	IMMUNE RESPONSE REGULATING CELL SURFACE RECEPTOR SIGNALING PATHWAY	205	39	1.22e-03
GO bp	POSITIVE REGULATION OF ERK1 AND ERK2 CASCADE	141	30	1.25e-03
GO bp	CELL SURFACE PATTERN RECOGNITION RECEPTOR SIGNALING PATHWAY	37	13	1.37e-03
GO bp	CELL CHEMOTAXIS	199	38	1.39e-03
GO bp	ORGANIC ACID METABOLIC PROCESS	716	101	1.50e-03
GO bp	POSITIVE REGULATION OF T CELL PROLIFERATION	65	18	1.53e-03
GO bp	OSSIFICATION	307	52	1.54e-03
GO bp	MACROPHAGE ACTIVATION INVOLVED IN IMMUNE RESPONSE	15	8	1.57e-03
GO bp	RESPONSE TO WOUNDING	421	66	1.68e-03
GO bp	POSITIVE REGULATION OF INTERLEUKIN 12 PRODUCTION	28	11	1.69e-03
GO bp	REGULATION OF INNATE IMMUNE RESPONSE	254	45	1.69e-03
GO bp	GLIAL CELL ACTIVATION	38	13	1.75e-03
GO bp	POSITIVE REGULATION OF LEUKOCYTE MIGRATION	98	23	2.11e-03
GO bp	REGULATION OF LEUKOCYTE DIFFERENTIATION	219	40	2.25e-03
GO bp	NEUTROPHIL DEGRANULATION	12	7	2.31e-03
GO bp	POSITIVE REGULATION OF CHEMOTAXIS	99	23	2.44e-03
GO bp	NEGATIVE REGULATION OF VASCULAR ASSOCIATED SMOOTH MUSCLE CELL PROLIFERATION	20	9	2.46e-03
GO bp	MONONUCLEAR CELL MIGRATION	126	27	2.46e-03
GO bp	SMALL MOLECULE BIOSYNTHETIC PROCESS	436	67	2.55e-03
GO bp	POSITIVE REGULATION OF LEUKOCYTE CHEMOTAXIS	62	17	2.62e-03
GO bp	T CELL ACTIVATION VIA T CELL RECEPTOR CONTACT WITH ANTIGEN BOUND TO MHC MOLECULE ON ANTIGEN PRESENTING CELL	6	5	2.67e-03
GO bp	NEGATIVE REGULATION OF CELL POPULATION PROLIFERATION	531	78	2.91e-03
GO bp	MONOCARBOXYLIC ACID METABOLIC PROCESS	455	69	2.91e-03
GO bp	NEUROINFLAMMATORY RESPONSE	51	15	2.91e-03
GO bp	INTERLEUKIN 2 PRODUCTION	40	13	2.91e-03
GO bp	REGULATION OF VASCULATURE DEVELOPMENT	215	39	2.97e-03
GO bp	ANTIGEN PROCESSING AND PRESENTATION OF EXOGENOUS ANTIGEN	35	12	3.04e-03
GO bp	CELL SURFACE TOLL LIKE RECEPTOR SIGNALING PATHWAY	35	12	3.04e-03
GO bp	T CELL ACTIVATION INVOLVED IN IMMUNE RESPONSE	63	17	3.04e-03
GO bp	NEGATIVE REGULATION OF LYMPHOCYTE ACTIVATION	101	23	3.04e-03
GO bp	LEUKOCYTE DIFFERENTIATION	424	65	3.23e-03
GO bp	DENDRITIC CELL MIGRATION	21	9	3.50e-03
GO bp	NEGATIVE REGULATION OF SMOOTH MUSCLE CELL PROLIFERATION	41	13	3.65e-03
GO bp	NEUTROPHIL ACTIVATION INVOLVED IN IMMUNE RESPONSE	17	8	3.94e-03
GO bp	POSITIVE REGULATION OF MACROPHAGE CYTOKINE PRODUCTION	17	8	3.94e-03
GO bp	LEUKOCYTE ACTIVATION INVOLVED IN INFLAMMATORY RESPONSE	36	12	3.94e-03
GO bp	MACROPHAGE CYTOKINE PRODUCTION	26	10	3.94e-03
GO bp	CELL JUNCTION DISASSEMBLY	26	10	3.94e-03
GO bp	NEGATIVE REGULATION OF CYTOKINE PRODUCTION	196	36	3.97e-03
GO bp	CELLULAR RESPONSE TO BIOTIC STIMULUS	167	32	4.26e-03
GO bp	RESPONSE TO ENDOGENOUS STIMULUS	1307	163	4.32e-03
GO bp	REGULATION OF CELL DEVELOPMENT	635	89	4.35e-03
GO bp	RESPONSE TO MOLECULE OF BACTERIAL ORIGIN	228	40	4.54e-03
GO bp	ANIMAL ORGAN MORPHOGENESIS	743	101	4.81e-03
GO bp	REGULATION OF CHEMOTAXIS	161	31	4.81e-03
GO bp	SECRETION	708	97	4.88e-03
GO bp	NEGATIVE REGULATION OF LEUKOCYTE CELL CELL ADHESION	85	20	4.99e-03
GO bp	ANTIGEN PROCESSING AND PRESENTATION	85	20	4.99e-03
GO bp	REGULATION OF REACTIVE OXYGEN SPECIES METABOLIC PROCESS	105	23	4.99e-03
GO bp	VASCULAR ASSOCIATED SMOOTH MUSCLE CELL PROLIFERATION	54	15	4.99e-03
GO bp	REGULATION OF INTRACELLULAR SIGNAL TRANSDUCTION	1322	164	5.03e-03
GO bp	POSITIVE REGULATION OF HEMOPOIESIS	133	27	5.05e-03
GO bp	NEGATIVE REGULATION OF DEVELOPMENTAL PROCESS	683	94	5.05e-03
GO bp	NEGATIVE REGULATION OF IMMUNE RESPONSE	126	26	5.05e-03
GO bp	PEPTIDE ANTIGEN ASSEMBLY WITH MHC CLASS II PROTEIN COMPLEX	10	6	5.28e-03
GO bp	POSITIVE REGULATION OF NEURAL PRECURSOR CELL PROLIFERATION	43	13	5.39e-03
GO bp	NEGATIVE REGULATION OF HEMOPOIESIS	73	18	5.47e-03
GO bp	T CELL DIFFERENTIATION	208	37	5.56e-03
GO bp	ORGANIC ACID BIOSYNTHETIC PROCESS	239	41	5.58e-03
GO bp	MYELOID LEUKOCYTE MIGRATION	149	29	5.93e-03
GO bp	REGULATION OF LEUKOCYTE CHEMOTAXIS	80	19	5.93e-03
GO bp	REGULATION OF ANTIGEN PROCESSING AND PRESENTATION	14	7	5.93e-03
GO bp	MACROPHAGE MIGRATION	38	12	5.93e-03
GO bp	REGULATION OF NEUTROPHIL DEGRANULATION	7	5	6.31e-03
GO bp	METANEPHROS MORPHOGENESIS	23	9	6.43e-03
GO bp	ANTIGEN PROCESSING AND PRESENTATION OF EXOGENOUS PEPTIDE ANTIGEN VIA MHC CLASS II	23	9	6.43e-03
GO bp	POSITIVE REGULATION OF HYDROLASE ACTIVITY	429	64	6.43e-03
GO bp	EPITHELIAL CELL PROLIFERATION	313	50	6.43e-03
GO bp	GLAND MORPHOGENESIS	94	21	6.51e-03
GO bp	RESPONSE TO TOXIC SUBSTANCE	165	31	6.55e-03
GO bp	NEGATIVE REGULATION OF SECRETION	129	26	6.76e-03
GO bp	DIENCEPHALON DEVELOPMENT	56	15	6.76e-03
GO bp	INTERLEUKIN 8 PRODUCTION	56	15	6.76e-03
GO bp	NEPHRON DEVELOPMENT	115	24	6.77e-03
GO bp	ORGANIC ACID CATABOLIC PROCESS	196	35	7.02e-03
GO bp	LOCOMOTION	1001	128	7.44e-03
GO bp	HUMORAL IMMUNE RESPONSE	116	24	7.66e-03
GO bp	NEGATIVE REGULATION OF REGULATED SECRETORY PATHWAY	19	8	7.83e-03
GO bp	CELLULAR RESPONSE TO MOLECULE OF BACTERIAL ORIGIN	145	28	7.93e-03
GO bp	POSITIVE REGULATION OF GENE EXPRESSION	821	108	8.16e-03
GO bp	PITUITARY GLAND DEVELOPMENT	29	10	8.66e-03
GO bp	MONONUCLEAR CELL DIFFERENTIATION	326	51	8.66e-03
GO bp	REGULATION OF PATTERN RECOGNITION RECEPTOR SIGNALING PATHWAY	70	17	8.78e-03
GO bp	MYELOID LEUKOCYTE CYTOKINE PRODUCTION	40	12	9.01e-03
GO bp	MAST CELL MEDIATED IMMUNITY	40	12	9.01e-03
GO bp	REGULATION OF LEUKOCYTE MIGRATION	154	29	9.28e-03
GO bp	NEGATIVE REGULATION OF NEURON DIFFERENTIATION	58	15	9.56e-03
GO bp	RESPONSE TO LIPID	646	88	9.68e-03
GO bp	CENTRAL NERVOUS SYSTEM DEVELOPMENT	881	114	9.98e-03
GO bp	LIPID METABOLIC PROCESS	1038	131	1.02e-02
GO bp	REGULATION OF MAST CELL ACTIVATION INVOLVED IN IMMUNE RESPONSE	20	8	1.11e-02
GO bp	AMMONIUM ION METABOLIC PROCESS	20	8	1.11e-02
GO bp	POSITIVE REGULATION OF INTERLEUKIN 8 PRODUCTION	41	12	1.12e-02
GO bp	OLIGODENDROCYTE DIFFERENTIATION	92	20	1.19e-02
GO bp	FOREBRAIN DEVELOPMENT	332	51	1.27e-02
GO bp	NEGATIVE REGULATION OF DEFENSE RESPONSE	180	32	1.27e-02
GO bp	DETECTION OF MOLECULE OF BACTERIAL ORIGIN	8	5	1.27e-02
GO bp	NEGATIVE REGULATION OF MYELOID LEUKOCYTE MEDIATED IMMUNITY	8	5	1.27e-02
GO bp	RENAL VESICLE FORMATION	8	5	1.27e-02
GO bp	AMINO ACID CATABOLIC PROCESS	86	19	1.29e-02
GO bp	NEPHRON EPITHELIUM DEVELOPMENT	86	19	1.29e-02
GO bp	REGULATION OF GLIOGENESIS	86	19	1.29e-02
GO bp	POSITIVE REGULATION OF EPITHELIAL CELL PROLIFERATION	143	27	1.32e-02
GO bp	AMINE CATABOLIC PROCESS	16	7	1.32e-02
GO bp	RESPONSE TO LECTIN	16	7	1.32e-02
GO bp	MAPK CASCADE	574	79	1.32e-02
GO bp	RENAL TUBULE DEVELOPMENT	73	17	1.32e-02
GO bp	INTERLEUKIN 12 PRODUCTION	42	12	1.32e-02
GO bp	EXPORT FROM CELL	672	90	1.32e-02
GO bp	DEFENSE RESPONSE TO GRAM POSITIVE BACTERIUM	48	13	1.33e-02
GO bp	IMMATURE T CELL PROLIFERATION	5	4	1.33e-02
GO bp	MICROGLIAL CELL ACTIVATION INVOLVED IN IMMUNE RESPONSE	5	4	1.33e-02
GO bp	SMOOTHENED SIGNALING PATHWAY INVOLVED IN VENTRAL SPINAL CORD PATTERNING	5	4	1.33e-02
GO bp	IMMUNE RESPONSE INHIBITING SIGNAL TRANSDUCTION	5	4	1.33e-02
GO bp	LYMPHOCYTE ACTIVATION INVOLVED IN IMMUNE RESPONSE	122	24	1.39e-02
GO bp	POSITIVE REGULATION OF MONOCYTE CHEMOTAXIS	12	6	1.40e-02
GO bp	PRODUCTION OF MOLECULAR MEDIATOR INVOLVED IN INFLAMMATORY RESPONSE	55	14	1.57e-02
GO bp	NEGATIVE REGULATION OF LEUKOCYTE PROLIFERATION	55	14	1.57e-02
GO bp	POSITIVE REGULATION OF NIK NF KAPPAB SIGNALING	49	13	1.61e-02
GO bp	SMALL MOLECULE CATABOLIC PROCESS	296	46	1.67e-02
GO bp	NEGATIVE REGULATION OF IMMUNE EFFECTOR PROCESS	75	17	1.74e-02
GO bp	REGULATED EXOCYTOSIS	185	32	1.85e-02
GO bp	ALPHA AMINO ACID CATABOLIC PROCESS	69	16	1.91e-02
GO bp	REGULATION OF OLIGODENDROCYTE DIFFERENTIATION	38	11	1.91e-02
GO bp	POSITIVE REGULATION OF VASCULATURE DEVELOPMENT	125	24	1.91e-02
GO bp	POSITIVE REGULATION OF MORPHOGENESIS OF AN EPITHELIUM	27	9	1.91e-02
GO bp	REGULATION OF MAST CELL ACTIVATION	27	9	1.91e-02
GO bp	REGULATION OF HEMOPOIESIS	290	45	1.91e-02
GO bp	POSITIVE REGULATION OF INTERLEUKIN 1 PRODUCTION	44	12	1.92e-02
GO bp	PRODUCTION OF MOLECULAR MEDIATOR OF IMMUNE RESPONSE	155	28	1.92e-02
GO bp	REGULATION OF NIK NF KAPPAB SIGNALING	76	17	1.95e-02
GO bp	SMALL MOLECULE METABOLIC PROCESS	1381	165	1.95e-02
GO bp	POSITIVE REGULATION OF OLIGODENDROCYTE DIFFERENTIATION	22	8	1.95e-02
GO bp	ESTABLISHMENT OF CELL POLARITY	133	25	2.00e-02
GO bp	MONOCARBOXYLIC ACID BIOSYNTHETIC PROCESS	156	28	2.09e-02
GO bp	REGULATION OF T CELL DIFFERENTIATION	119	23	2.14e-02
GO bp	NEURAL PRECURSOR CELL PROLIFERATION	119	23	2.14e-02
GO bp	REGULATION OF NEUROBLAST PROLIFERATION	33	10	2.14e-02
GO bp	CHEMICAL HOMEOSTASIS	721	94	2.14e-02
GO bp	TOLL LIKE RECEPTOR 2 SIGNALING PATHWAY	13	6	2.14e-02
GO bp	INFLAMMATORY RESPONSE TO WOUNDING	13	6	2.14e-02
GO bp	REGULATION OF NEUTROPHIL ACTIVATION	9	5	2.14e-02
GO bp	DENDRITIC CELL ANTIGEN PROCESSING AND PRESENTATION	9	5	2.14e-02
GO bp	REGULATION OF MEMBRANE INVAGINATION	9	5	2.14e-02
GO bp	POSITIVE REGULATION OF NEUROINFLAMMATORY RESPONSE	9	5	2.14e-02
GO bp	HOMEOSTATIC PROCESS	1224	148	2.16e-02
GO bp	NIK NF KAPPAB SIGNALING	98	20	2.22e-02
GO bp	MAST CELL ACTIVATION	45	12	2.22e-02
GO bp	WOUND HEALING	310	47	2.23e-02
GO bp	HORMONE TRANSPORT	236	38	2.23e-02
GO bp	NEUROGENESIS	1359	162	2.25e-02
GO bp	POSITIVE REGULATION OF LOCOMOTION	421	60	2.27e-02
GO bp	POSITIVE REGULATION OF MYELOID LEUKOCYTE CYTOKINE PRODUCTION INVOLVED IN IMMUNE RESPONSE	28	9	2.30e-02
GO bp	NEGATIVE REGULATION OF INTERLEUKIN 1 PRODUCTION	28	9	2.30e-02
GO bp	REGULATION OF REACTIVE OXYGEN SPECIES BIOSYNTHETIC PROCESS	28	9	2.30e-02
GO bp	REGULATION OF INFLAMMATORY RESPONSE	253	40	2.31e-02
GO bp	REGULATION OF ALPHA BETA T CELL ACTIVATION	71	16	2.32e-02
GO bp	RESPONSE TO CYTOKINE	643	85	2.33e-02
GO bp	CELLULAR RESPONSE TO LIPID	422	60	2.34e-02
GO bp	NEGATIVE REGULATION OF CELL DIFFERENTIATION	492	68	2.36e-02
GO bp	NEGATIVE REGULATION OF TYPE II INTERFERON PRODUCTION	18	7	2.41e-02
GO bp	POSITIVE REGULATION OF MACROPHAGE MIGRATION	18	7	2.41e-02
GO bp	REGULATION OF MONOCYTE CHEMOTAXIS	18	7	2.41e-02
GO bp	CELL MOTILITY	1220	147	2.44e-02
GO bp	POSITIVE REGULATION OF ALPHA BETA T CELL DIFFERENTIATION	34	10	2.45e-02
GO bp	REGULATION OF ACTIN CYTOSKELETON REORGANIZATION	34	10	2.45e-02
GO bp	REACTIVE OXYGEN SPECIES BIOSYNTHETIC PROCESS	34	10	2.45e-02
GO bp	PHAGOCYTOSIS ENGULFMENT	34	10	2.45e-02
GO bp	ESTABLISHMENT OF EPITHELIAL CELL POLARITY	34	10	2.45e-02
GO bp	REGULATION OF ALPHA BETA T CELL DIFFERENTIATION	46	12	2.51e-02
GO bp	SUPEROXIDE METABOLIC PROCESS	46	12	2.51e-02
GO bp	POSITIVE REGULATION OF DEVELOPMENTAL PROCESS	1006	124	2.62e-02
GO bp	EAR DEVELOPMENT	152	27	2.62e-02
GO bp	CARDIAC SEPTUM MORPHOGENESIS	59	14	2.66e-02
GO bp	POSITIVE REGULATION OF SECRETION	248	39	2.76e-02
GO bp	CELLULAR DEFENSE RESPONSE	29	9	2.79e-02
GO bp	NEGATIVE REGULATION OF T CELL DIFFERENTIATION	29	9	2.79e-02
GO bp	GRANULOCYTE ACTIVATION	29	9	2.79e-02
GO bp	CHOLINE METABOLIC PROCESS	6	4	2.79e-02
GO bp	POSITIVE REGULATION OF ANTIGEN PROCESSING AND PRESENTATION	6	4	2.79e-02
GO bp	REGULATION OF PROTEIN TYROSINE PHOSPHATASE ACTIVITY	6	4	2.79e-02
GO bp	AMINO ACID BETAINE BIOSYNTHETIC PROCESS	6	4	2.79e-02
GO bp	POSITIVE REGULATION OF CELL DEVELOPMENT	341	50	2.89e-02
GO bp	SPINAL CORD PATTERNING	14	6	2.91e-02
GO bp	PEPTIDE ANTIGEN ASSEMBLY WITH MHC PROTEIN COMPLEX	14	6	2.91e-02
GO bp	POSITIVE REGULATION OF ALPHA BETA T CELL ACTIVATION	47	12	2.91e-02
GO bp	INFLAMMATORY RESPONSE TO ANTIGENIC STIMULUS	47	12	2.91e-02
GO bp	POSITIVE REGULATION OF PATTERN RECOGNITION RECEPTOR SIGNALING PATHWAY	35	10	2.94e-02
GO bp	SMOOTH MUSCLE CELL PROLIFERATION	116	22	2.95e-02
GO bp	REGULATION OF MACROPHAGE ACTIVATION	41	11	2.95e-02
GO bp	POSITIVE REGULATION OF PHOSPHOLIPASE ACTIVITY	41	11	2.95e-02
GO bp	T CELL DIFFERENTIATION IN THYMUS	60	14	2.97e-02
GO bp	POSITIVE REGULATION OF INTERLEUKIN 2 PRODUCTION	24	8	3.00e-02
GO bp	SENSORY ORGAN DEVELOPMENT	420	59	3.05e-02
GO bp	METANEPHRIC NEPHRON MORPHOGENESIS	19	7	3.12e-02
GO bp	OSTEOBLAST DIFFERENTIATION	178	30	3.13e-02
GO bp	LYMPHOCYTE MEDIATED IMMUNITY	178	30	3.13e-02
GO bp	RESPONSE TO ORGANIC CYCLIC COMPOUND	689	89	3.16e-02
GO bp	G PROTEIN COUPLED PURINERGIC RECEPTOR SIGNALING PATHWAY	10	5	3.22e-02
GO bp	HIGH DENSITY LIPOPROTEIN PARTICLE REMODELING	10	5	3.22e-02
GO bp	REGULATION OF MACROPHAGE MIGRATION	30	9	3.36e-02
GO bp	INTERLEUKIN 10 PRODUCTION	30	9	3.36e-02
GO bp	POSITIVE REGULATION OF LIPASE ACTIVITY	48	12	3.36e-02
GO bp	EPITHELIUM DEVELOPMENT	866	108	3.36e-02
GO bp	ADAPTIVE IMMUNE RESPONSE BASED ON SOMATIC RECOMBINATION OF IMMUNE RECEPTORS BUILT FROM IMMUNOGLOBULIN SUPERFAMILY DOMAINS	195	32	3.37e-02
GO bp	REGULATION OF GLIAL CELL DIFFERENTIATION	61	14	3.37e-02
GO bp	COCHLEA DEVELOPMENT	36	10	3.50e-02
GO bp	REACTIVE OXYGEN SPECIES METABOLIC PROCESS	164	28	3.54e-02
GO bp	CYTOSOLIC PATTERN RECOGNITION RECEPTOR SIGNALING PATHWAY	75	16	3.59e-02
GO bp	RESPONSE TO OXYGEN CONTAINING COMPOUND	1313	155	3.60e-02
GO bp	REGULATION OF HORMONE LEVELS	372	53	3.66e-02
GO bp	REGULATION OF NEURON DIFFERENTIATION	149	26	3.69e-02
GO bp	INTERFERON ALPHA PRODUCTION	25	8	3.75e-02
GO bp	FC GAMMA RECEPTOR SIGNALING PATHWAY	25	8	3.75e-02
GO bp	POSITIVE REGULATION OF NEUROBLAST PROLIFERATION	25	8	3.75e-02
GO bp	ENDOCARDIAL CUSHION FORMATION	25	8	3.75e-02
GO bp	NEGATIVE REGULATION OF NERVOUS SYSTEM DEVELOPMENT	134	24	3.76e-02
GO bp	REGULATION OF LEUKOCYTE MEDIATED CYTOTOXICITY	49	12	3.88e-02
GO bp	REGULATION OF LYMPHOCYTE DIFFERENTIATION	142	25	3.88e-02
GO bp	REGULATION OF NEUROGENESIS	322	47	3.91e-02
GO bp	B CELL MEDIATED IMMUNITY	90	18	3.92e-02
GO bp	ACTIN FILAMENT BASED PROCESS	650	84	3.92e-02
GO bp	DENDRITIC CELL CHEMOTAXIS	15	6	3.94e-02
GO bp	FOREBRAIN REGIONALIZATION	15	6	3.94e-02
GO bp	METANEPHRIC EPITHELIUM DEVELOPMENT	20	7	3.98e-02
GO bp	NEGATIVE REGULATION OF INFLAMMATORY RESPONSE TO ANTIGENIC STIMULUS	20	7	3.98e-02
GO bp	LEUKOTRIENE METABOLIC PROCESS	20	7	3.98e-02
GO bp	ANTIGEN PROCESSING AND PRESENTATION OF EXOGENOUS PEPTIDE ANTIGEN	31	9	4.01e-02
GO bp	POSITIVE REGULATION OF TRANSPORT	706	90	4.02e-02
GO bp	COMPLEMENT ACTIVATION	37	10	4.05e-02
GO bp	MONOCYTE CHEMOTAXIS	37	10	4.05e-02
GO bp	REGULATION OF CELL SHAPE	120	22	4.05e-02
GO bp	HEMOPOIESIS	679	87	4.05e-02
GO bp	NEPHRON MORPHOGENESIS	56	13	4.05e-02
GO bp	ANTIGEN PROCESSING AND PRESENTATION OF PEPTIDE ANTIGEN	56	13	4.05e-02
GO bp	KIDNEY EPITHELIUM DEVELOPMENT	113	21	4.25e-02
GO bp	REGULATION OF OSSIFICATION	91	18	4.26e-02
GO bp	KIDNEY MORPHOGENESIS	70	15	4.35e-02
GO bp	GLAND DEVELOPMENT	325	47	4.47e-02
GO bp	TISSUE MORPHOGENESIS	483	65	4.56e-02
GO bp	POSITIVE REGULATION OF PHAGOCYTOSIS	44	11	4.66e-02
GO bp	REGULATION OF BONE MINERALIZATION	57	13	4.66e-02
GO bp	MACROPHAGE PROLIFERATION	11	5	4.66e-02
GO bp	ACTIN CROSSLINK FORMATION	11	5	4.66e-02
GO bp	GLIAL CELL FATE COMMITMENT	11	5	4.66e-02
GO bp	DETECTION OF EXTERNAL BIOTIC STIMULUS	11	5	4.66e-02
GO bp	CELLULAR RESPONSE TO MACROPHAGE COLONY STIMULATING FACTOR STIMULUS	11	5	4.66e-02
GO bp	NEGATIVE REGULATION OF ASTROCYTE DIFFERENTIATION	11	5	4.66e-02
GO bp	NEGATIVE REGULATION OF LONG TERM SYNAPTIC POTENTIATION	11	5	4.66e-02
GO bp	MONOCYTE CHEMOTACTIC PROTEIN 1 PRODUCTION	11	5	4.66e-02
GO bp	REGULATION OF TRANSPORT	1364	159	4.69e-02
GO bp	REGULATION OF LIPASE ACTIVITY	64	14	4.71e-02
GO bp	NEGATIVE REGULATION OF INFLAMMATORY RESPONSE	107	20	4.71e-02
GO bp	REGULATION OF DENDRITIC CELL ANTIGEN PROCESSING AND PRESENTATION	7	4	4.71e-02
GO bp	REGULATION OF MACROPHAGE PROLIFERATION	7	4	4.71e-02
GO bp	HIPPOCAMPAL NEURON APOPTOTIC PROCESS	7	4	4.71e-02
GO bp	NEGATIVE REGULATION OF MEMBRANE PROTEIN ECTODOMAIN PROTEOLYSIS	7	4	4.71e-02
GO bp	METANEPHRIC TUBULE MORPHOGENESIS	7	4	4.71e-02
GO bp	NEGATIVE REGULATION OF CALCIUM ION DEPENDENT EXOCYTOSIS	7	4	4.71e-02
GO bp	POSITIVE REGULATION OF MONOCYTE CHEMOTACTIC PROTEIN 1 PRODUCTION	7	4	4.71e-02
GO bp	REGULATION OF PROTEIN CONTAINING COMPLEX ASSEMBLY	327	47	4.76e-02
GO bp	NEGATIVE REGULATION OF GENE EXPRESSION	796	99	4.82e-02
GO bp	POSITIVE REGULATION OF PEPTIDYL TYROSINE PHOSPHORYLATION	115	21	4.91e-02
GO bp	SMALL GTPASE MEDIATED SIGNAL TRANSDUCTION	406	56	4.91e-02
GO bp	ACTIVATION OF PHOSPHOLIPASE C ACTIVITY	21	7	4.91e-02
GO bp	EXOCYTOSIS	285	42	4.91e-02
