# Supplementary material for: Morphometric Similarity Patterning of Amyloid-β and Tau Proteins Correlates with Transcriptomics in the Alzheimer’s Disease Continuum
Source: Int J Mol Sci. 2024 Nov 29;25(23):12871. doi: 10.3390/ijms252312871 (PMC11641379; doi:10.3390/ijms252312871)
Supplement: Supplementary file 1 [file ijms-25-12871-s001.zip › SupplementaryMaterials_Table-S1.xlsx]

## Sheet: Table-S1
Table S1. List of the significant genes resulted from bootstrap. The name and the z-score are reported for each gene. Of note, only the genes with a z-score >3 or <-3 were employed for enrichment analysis.
Gene name	z-score
BCHE	7.311
SMOC1	6.830
TMC8	6.754
DIRC2	6.633
GPR17	6.609
LAT2	6.607
WWC1	6.564
SNHG5	6.490
RIBC1	6.472
B3GNT5	6.413
C12orf75	6.331
APBB1IP	6.330
NPAS3	6.313
IFI16	6.247
HIBCH	6.201
ZFP36L2	6.159
CMTM3	6.158
C1QC	6.148
PPCS	6.138
PTPRC	6.117
ALOX5	6.065
DOK1	6.045
KANK1	6.039
HAVCR2	6.020
ERBB2	5.984
MILR1	5.982
LGALS9C	5.976
LOC101928370	5.947
WDFY4	5.924
TTC23	5.918
AMZ1	5.908
FCGR2A	5.868
TIMP2	5.843
PLPP4	5.842
CYBB	5.814
MBNL3	5.778
MYO1F	5.756
ADI1	5.736
RHBDF2	5.735
PTPRZ1	5.734
TEAD1	5.733
EVI2B	5.723
SIGLEC11	5.718
ZMAT1	5.702
RNF157-AS1	5.676
CABCOCO1	5.661
SCIN	5.661
LINC00674	5.623
ALDH7A1	5.619
TMEM255A	5.601
ENOX2	5.580
DNAH12	5.551
RAB8A	5.536
PLB1	5.531
CYP4V2	5.525
PCDH15	5.522
KCNN3	5.518
GNA12	5.498
PINLYP	5.456
TMPRSS5	5.449
FERMT2	5.438
CFAP70	5.427
TMEM100	5.421
FOLR1	5.418
MYOM1	5.410
SLC7A7	5.397
RASAL3	5.396
OXTR	5.389
P2RY13	5.384
RPS6	5.380
GDPD2	5.377
ADAP2	5.374
LOC100507516	5.368
PTGR2	5.366
LOH12CR2	5.365
LST1	5.358
SLC16A9	5.343
LPAR6	5.333
ARHGAP6	5.332
HMG20B	5.331
LILRB4	5.319
PTN	5.314
NR0B1	5.305
SOX9-AS1	5.305
CCDC148	5.302
C22orf23	5.298
APAF1	5.297
HLA-DMB	5.293
CSF1R	5.287
NEBL-AS1	5.282
SLC2A5	5.278
FKRP	5.267
ZNF608	5.263
IQCK	5.261
WNT7B	5.260
CYP2J2	5.254
PDLIM5	5.252
LCP1	5.246
LOC728715	5.237
SLC2A4RG	5.229
SEC63	5.220
SPTSSA	5.216
CCDC191	5.192
TTC38	5.189
CXorf38	5.181
HEPN1	5.177
FDXR	5.177
FYB1	5.173
SCAMP1-AS1	5.171
RGS20	5.166
HK2	5.161
GABRA2	5.146
VCAN	5.145
INTS4	5.143
LINC01736	5.139
C16orf74	5.131
CASTOR1	5.131
TMEM218	5.129
LYPD1	5.110
DSEL	5.107
TPT1	5.107
PALMD	5.106
DOCK8	5.089
FAM167A	5.089
HNMT	5.084
TSPAN11	5.077
KLC1	5.075
RPL21P44	5.070
GLUD2	5.067
TNIK	5.058
RARRES3	5.055
ZC3HAV1	5.049
TRAF3IP3	5.046
PAPLN	5.044
C2orf73	5.040
FGFBP3	5.038
HLA-DMA	5.028
TEK	5.021
PON3	5.021
HCST	5.017
RMDN1	5.015
LINC00467	5.013
CD68	5.012
AIF1	5.011
GPR183	5.011
RYR3	4.997
ITGAX	4.994
SLC12A4	4.992
GPT2	4.991
ZCRB1	4.981
ACY3	4.966
TFEC	4.963
FAM114A1	4.954
FGD4	4.941
RPN2	4.938
LRRC56	4.935
SREBF1	4.932
C1QB	4.931
COCH	4.929
TLR2	4.923
P3H2	4.919
S100A10	4.913
DDR1	4.906
EGLN1	4.904
ALOX5AP	4.895
ROM1	4.892
IGSF6	4.889
PPP2R3B	4.884
INTU	4.883
DNAJC3	4.882
FAM46A	4.875
GTF2F2	4.871
HES5	4.865
TIMP4	4.854
ZNF649	4.853
HIST2H2BE	4.852
MAPK8IP1	4.850
LRCH2	4.848
SOX9	4.846
RPS29	4.840
ADGRV1	4.832
DIRAS3	4.829
TRIM8	4.824
STX2	4.822
SBF2	4.820
LINC01315	4.820
MROH7	4.820
RNASET2	4.811
KCNQ1	4.810
SPATA33	4.809
ROBO1	4.806
TP53TG1	4.804
MSN	4.801
ALDH9A1	4.800
LUZP2	4.799
HNRNPC	4.796
GLI3	4.795
FBLN2	4.786
BMP7	4.786
NTSR2	4.782
UBAP2	4.779
RSPH1	4.773
VAMP8	4.773
CSPG4	4.772
TMEM106A	4.769
CALB2	4.768
KLHL1	4.768
TMEM176A	4.764
NHSL1	4.756
GPR34	4.755
ETNPPL	4.744
PBLD	4.743
NUDT17	4.737
BPNT1	4.735
CBFB	4.734
RPL39	4.728
PPP2R5A	4.726
IRF2BPL	4.726
SPATA1	4.721
HMGN2P46	4.719
TTPA	4.719
MYO10	4.719
ZFHX4-AS1	4.717
GNG8	4.716
PON2	4.715
KLRC3	4.713
FOLR2	4.709
STK17B	4.706
APTR	4.703
TP53BP2	4.702
NKAIN4	4.702
FAM117A	4.701
HLA-DRA	4.699
FTL	4.697
NXT2	4.696
MED29	4.694
AQP4	4.691
KAT2B	4.691
IQCD	4.679
LOXL3	4.679
BLNK	4.678
TBC1D14	4.678
TMEM94	4.676
AK4	4.675
TBX19	4.673
ARHGEF40	4.665
SLC16A5	4.662
FCGR1B	4.662
RPL30	4.657
RHPN2	4.656
ZNF883	4.654
RGS10	4.653
PCYT1B	4.651
FAM107A	4.647
ZFAS1	4.647
TNFAIP2	4.644
CD74	4.640
SCN9A	4.640
LEPROT	4.638
APOE	4.638
PHLDB3	4.637
PDGFRA	4.634
IGFBP5	4.629
PLEKHO2	4.628
PBXIP1	4.627
UFL1	4.624
ARHGAP36	4.622
DNALI1	4.621
ERMARD	4.619
PCBD2	4.609
IRF5	4.608
BCAN	4.608
DNAJB11	4.603
FAM126A	4.602
RHOC	4.602
PYGL	4.601
BRD7	4.600
SIDT2	4.599
FGF2	4.599
ADD3	4.597
SUSD3	4.592
TYROBP	4.592
TUBB2B	4.590
GPC4	4.589
ILF3-AS1	4.583
TRIP6	4.580
FAM181A	4.580
CFD	4.577
WSCD1	4.575
FYCO1	4.573
CCZ1P-OR7E38P	4.565
GMIP	4.559
MPEG1	4.559
LOC440434	4.558
WDR45B	4.552
XRCC4	4.551
LIMS1	4.549
LHFPL3	4.549
CCEPR	4.546
HADH	4.545
TMEM170A	4.545
APCDD1	4.542
SLC30A10	4.540
SLC16A2	4.535
LINC02076	4.533
ZNF525	4.529
STXBP4	4.525
HIF3A	4.522
SNRPB2	4.513
RAP1B	4.513
C10orf105	4.511
LIX1	4.502
NINL	4.500
ABHD1	4.498
LY86	4.497
RPLP1	4.490
CRYZL1	4.487
UFM1	4.485
CHD7	4.481
ITGAM	4.481
PLPPR1	4.481
DCLK2	4.474
FYN	4.468
LOC389831	4.466
SOX2	4.466
GIMAP2	4.454
CTSO	4.453
CCDC8	4.451
LHX2	4.449
RAB8B	4.447
DDAH2	4.439
ERBIN	4.438
CPLX3	4.436
SCD5	4.434
ARHGAP5-AS1	4.433
SNRPD3	4.432
P2RY1	4.430
UG0898H09	4.426
CXCR4	4.424
HGH1	4.422
ETFRF1	4.420
C3	4.420
EDNRB	4.417
CFLAR	4.417
PSMF1	4.416
GLUD1	4.412
IL33	4.411
PIGF	4.409
PSMD10	4.409
VSIG4	4.408
SASH1	4.407
OLIG1	4.403
FCGR3A	4.403
GNA13	4.402
PARP14	4.393
TLR1	4.389
ZCCHC17	4.388
CADM1	4.387
SYK	4.384
C6orf118	4.383
FGL2	4.379
FCGBP	4.365
MS4A7	4.362
ELF4	4.356
MGC16275	4.351
BNIP2	4.350
ADRB2	4.350
ZNF710-AS1	4.349
RGS22	4.344
RPL13	4.344
OTOS	4.341
PEG10	4.340
RPS17	4.340
IL13RA2	4.336
KIF26B	4.335
PDE6D	4.333
TMBIM4	4.333
TRPS1	4.331
CD33	4.331
TMIGD3	4.330
TMEM176B	4.330
CPNE3	4.328
C1orf226	4.328
TMEM198B	4.324
SMOX	4.318
FAM105A	4.315
STAG3	4.314
PRAM1	4.313
PTPRA	4.313
SLA	4.312
MNDA	4.311
ERICH6-AS1	4.311
RLBP1	4.310
OR7E14P	4.307
RAB29	4.304
BCS1L	4.303
SMIM30	4.299
TULP3	4.298
FAM181B	4.291
FAM122C	4.285
C5	4.285
SPTBN1	4.285
ROBO3	4.284
E2F5	4.282
FIBIN	4.281
DDX60L	4.281
SH3GLB1	4.276
ANKIB1	4.275
PMP2	4.274
UBE2A	4.274
APOM	4.273
SRI	4.271
LIMA1	4.271
MLC1	4.265
RAB34	4.264
S100Z	4.264
DDIT4	4.262
LINC02482	4.259
HPGD	4.257
SNTA1	4.254
RFX2	4.252
ZNF577	4.251
COMT	4.244
VBP1	4.241
EEF1B2	4.241
CDH4	4.237
CH25H	4.236
GNG2	4.235
MMAB	4.233
ARRB1	4.232
ELP4	4.231
CHST9	4.230
GRIA1	4.230
GPC5	4.229
RAVER2	4.226
JPX	4.224
ALDH4A1	4.224
FAM89A	4.222
ITGB2	4.222
CLEC9A	4.221
S100A16	4.220
KLRG1	4.220
STXBP3	4.219
LINC00260	4.217
RPL23AP7	4.216
HILS1	4.215
UMPS	4.215
ZFHX3	4.214
RESP18	4.206
FCHSD2	4.206
ICAM3	4.205
RGS1	4.203
MTMR9LP	4.200
GRP	4.200
VIM	4.196
LRRC36	4.194
NCKAP5	4.193
RNASE6	4.191
ZFP36L1	4.191
IGDCC4	4.189
GGACT	4.188
KLRC2	4.184
CD84	4.184
ADIRF	4.183
GPAM	4.182
ANTXR1	4.181
EPN2	4.180
BORCS7	4.177
TSC22D4	4.173
LINC01410	4.172
BCLAF3	4.169
DENND2A	4.168
FNBP1L	4.167
NLGN3	4.166
GAL3ST4	4.165
PHYHD1	4.165
RFTN2	4.164
HERC5	4.164
SLC15A2	4.162
C15orf40	4.161
DNAH7	4.160
PLCB2	4.159
FPR1	4.154
DR1	4.154
HIST1H2AD	4.153
NABP1	4.148
VSIR	4.143
NECTIN2	4.140
BAG3	4.140
CLDND2	4.138
EZR	4.138
FARP1	4.138
CALHM6	4.138
DICER1-AS1	4.137
NFIB	4.134
LINC01094	4.133
SP110	4.133
DLEC1	4.132
ZCCHC12	4.132
MAML2	4.131
IFI30	4.130
ARHGAP31	4.126
FABP5P3	4.124
CNMD	4.121
KRCC1	4.121
HSPA6	4.121
EDA	4.121
DNAJC12	4.120
CAPG	4.119
LTC4S	4.117
WDR6	4.115
TNFAIP8L2	4.113
PCK2	4.111
ARHGAP4	4.110
GALNT10	4.107
DLL3	4.104
DKFZp779M0652	4.100
GSTM5	4.097
CAMKV	4.096
LAIR1	4.096
RHOBTB3	4.088
ANOS1	4.088
CRB1	4.086
MEX3A	4.086
FAH	4.085
SYTL5	4.085
KLRC1	4.084
HLA-DPA1	4.084
EFEMP2	4.083
TMEM116	4.081
CENPVL3	4.078
ALG8	4.074
C1QA	4.074
RPL37	4.073
CCR1	4.069
PHACTR3	4.067
SPATA13	4.065
TCEA1	4.064
TMEM35B	4.064
PLEKHA4	4.063
KIAA1147	4.062
CA5B	4.062
SLC2A10	4.061
SUGT1	4.060
HACD4	4.059
HMGN2	4.058
RPL23A	4.054
IPP	4.054
C4orf19	4.053
KCTD7	4.050
BMP2K	4.049
HSD17B10	4.047
EYA2	4.047
LRP10	4.045
PLEKHB1	4.044
BBOX1	4.042
EIF1AY	4.038
SLAMF7	4.035
EEF1A1	4.034
HYI	4.032
SRGAP1	4.032
ITGB8	4.029
ADAM28	4.028
PPIL4	4.028
GLRA2	4.028
P2RY12	4.026
IL1B	4.026
PLCG2	4.026
ACSF2	4.025
LINC00461	4.022
MYO6	4.019
PRPSAP2	4.019
PARD3	4.018
STON2	4.016
ID4	4.016
TOX3	4.016
GPC2	4.015
WBP11	4.014
TIPARP	4.014
RPL13AP3	4.011
SELPLG	4.010
FCGRT	4.008
CMTM6	4.006
SEPT2	4.006
ACSBG1	4.004
CIDEB	4.003
ADGRG1	3.999
GNG10	3.999
DNAH2	3.999
UBA7	3.996
GXYLT2	3.995
OLIG2	3.992
CEP83	3.991
CFAP97	3.990
C1orf54	3.989
C1orf61	3.987
RILPL1	3.986
RBFA	3.983
NR2E1	3.983
GTF2H5	3.983
PPP1R42	3.981
H3F3C	3.980
MATN2	3.979
RAB13	3.979
SAMD9	3.976
GRIN2C	3.972
IL34	3.972
LYPLAL1	3.972
TCF7L1	3.971
SLC44A2	3.968
SAT1	3.968
LOC101927420	3.965
ALCAM	3.965
AKR7L	3.965
SSPN	3.965
CD24	3.964
KCTD12	3.962
P4HA1	3.960
CYTH4	3.958
DENND1C	3.957
ZFHX4	3.957
NPC2	3.955
STX17-AS1	3.952
MYL5	3.952
LCTL	3.951
ELFN2	3.946
GNG12	3.939
HSDL2	3.938
TRIL	3.934
SYF2	3.931
LRRC3B	3.929
METTL7A	3.926
SLC7A11	3.926
FABP5	3.925
EPS8	3.923
HMOX1	3.920
CX3CR1	3.920
MID1	3.916
NEK6	3.914
IMPACT	3.913
CNN3	3.912
POLI	3.911
DNM1P46	3.910
MEGF11	3.909
MAP7D3	3.904
PTPN13	3.902
SYCE3	3.901
LOC100129291	3.901
SMAD9	3.897
FGF14-AS2	3.896
PSME1	3.893
S100A13	3.892
PEA15	3.891
TSPAN4	3.888
MACROD2	3.887
APLN	3.887
TGFB3	3.885
FERMT1	3.884
JMJD7	3.882
SSSCA1-AS1	3.882
LOC100240735	3.880
ADH5	3.877
FANCB	3.873
ACCS	3.873
MTMR3	3.870
OAF	3.870
PPM1N	3.869
TMED10P1	3.868
POLR3GL	3.867
LAPTM5	3.863
ABCA1	3.862
MHENCR	3.860
PRKRIP1	3.856
CUEDC1	3.852
NMI	3.850
ARPC5	3.848
ABHD4	3.847
FAM120A	3.847
ATP6V0A4	3.846
CAPZB	3.844
DRAIC	3.843
DPF3	3.843
CCDC85C	3.842
SCUBE2	3.842
DHX58	3.841
APOL6	3.841
SOWAHA	3.839
LSM14A	3.839
REST	3.836
FXN	3.836
CHDH	3.835
TOB2	3.834
LOC101927752	3.832
CCDC90B	3.832
KCNK2	3.831
AHNAK	3.830
RYR1	3.829
FUK	3.826
GPRC5C	3.825
HLA-DOA	3.824
FGGY	3.821
PYDC1	3.816
RANBP3L	3.815
IZUMO4	3.815
SOS2	3.815
LCAT	3.814
RSU1	3.813
LINC02381	3.813
RPL37A	3.809
IGSF22	3.807
LSM7	3.806
PBX4	3.806
ALK	3.806
DPH6	3.805
SRR	3.804
ARHGAP33	3.804
AGT	3.802
PLXDC2	3.800
TRAM1L1	3.800
RAP2B	3.799
SHPK	3.798
DERL2	3.795
RIDA	3.793
ZNF572	3.793
BPHL	3.793
PARD3B	3.789
CASP6	3.788
RAMP1	3.786
CDKN1A	3.786
GS1-124K5.4	3.782
SEMA4A	3.781
VANGL2	3.781
TLR3	3.780
HLA-H	3.778
SEC11C	3.777
DOCK1	3.777
CPNE6	3.776
YIF1A	3.774
WDFY2	3.772
OAS1	3.771
SMARCD3	3.771
EXOSC8	3.766
C9orf78	3.764
NOTCH2	3.761
GNAI2	3.759
OPHN1	3.754
FNDC3A	3.750
RGL3	3.748
MGC70870	3.747
SLC29A4	3.747
TIMP3	3.747
SLCO1C1	3.745
OGG1	3.745
GRAMD1C	3.743
PABPC3	3.743
SLCO2B1	3.743
SLC4A4	3.743
LINC00595	3.743
HHEX	3.738
RPL23AP32	3.738
THRA	3.737
RPL35	3.737
HEBP1	3.736
SFT2D1	3.735
NAV1	3.734
CNDP2	3.730
MYH15	3.728
LYN	3.726
S1PR1	3.725
MGME1	3.725
RAC2	3.724
SPARC	3.720
GATM	3.719
RGS18	3.719
PALLD	3.719
HMBOX1	3.715
ANKDD1A	3.715
RPS9	3.714
IFT74	3.713
TPM3P9	3.712
BBS2	3.711
GLIPR2	3.709
RPL32	3.704
TNS3	3.704
ENDOU	3.702
DUS4L	3.702
SARNP	3.702
ASCC1	3.700
HLA-DRB1	3.699
CTDSP1	3.698
TRIM15	3.696
DIS3L	3.696
TREM2	3.693
ASH1L-AS1	3.692
NKAIN3	3.692
ZMYND12	3.691
ZNF844	3.691
RPS11	3.687
WRB	3.687
FZD1	3.686
PPIB	3.685
SULF2	3.685
IL17RD	3.683
CCDC112	3.683
KIF6	3.683
TSEN34	3.681
RPS24	3.680
KLF15	3.680
CKS1B	3.675
MAPK1	3.672
GALM	3.670
CASP10	3.669
HSD17B14	3.668
CEBPA	3.667
LY96	3.667
RALGPS2	3.665
CCIN	3.664
C1orf220	3.662
EMX2OS	3.662
PPP1R1B	3.660
FZD8	3.660
EGLN3	3.660
S100B	3.660
RNF135	3.659
FADS2	3.659
DMD	3.659
GOLGA7	3.659
PLSCR4	3.659
SHTN1	3.658
GALC	3.657
CREB3	3.657
RPL21	3.657
RWDD3	3.656
STOM	3.653
TMEM136	3.652
LGALS3	3.649
RNASEH2C	3.648
ANP32E	3.647
SLIT3	3.645
ALDH1L1	3.645
ALKAL2	3.643
WIZ	3.643
CXorf57	3.641
CEP89	3.638
PPARA	3.637
SLC44A3	3.636
SELENBP1	3.636
MCFD2	3.634
NUS1	3.634
FGF1	3.634
UCHL3	3.633
L3MBTL1	3.632
CRYL1	3.632
NUPR1	3.631
SGCD	3.629
RPS12	3.626
HLA-DRB4	3.626
GPSM1	3.624
RPL10A	3.620
CPQ	3.616
CHST14	3.616
LRRCC1	3.614
B4GALNT4	3.614
GSTM3	3.613
SLC2A12	3.612
BAZ1A	3.612
NRL	3.612
CACHD1	3.608
NENF	3.607
DMGDH	3.607
GSTM2P1	3.607
SQOR	3.607
CHST11	3.605
FAM177A1	3.604
CMTM7	3.604
CHST3	3.602
HSD17B6	3.598
NPTXR	3.598
CPNE2	3.597
TMEM51	3.597
DEAF1	3.596
WASF2	3.596
GSTO2	3.596
LOC105374546	3.596
A1BG	3.596
MORC4	3.595
TBC1D26	3.594
LOC101928111	3.594
KANSL1-AS1	3.594
BRD7P3	3.593
MESD	3.592
GPR37L1	3.592
TLR4	3.590
MPDZ	3.586
SLC24A1	3.584
ARHGAP18	3.583
LZIC	3.582
YWHAEP1	3.582
RPS8	3.581
TTC7B	3.581
HPR	3.580
CPVL	3.577
TTYH1	3.575
HEYL	3.574
FABP7	3.574
CACNG4	3.574
IDH1-AS1	3.573
LAMA1	3.573
ZNF326	3.571
HES1	3.571
LOC105373383	3.570
LOC339803	3.568
PSAT1	3.567
RPL13A	3.567
PSKH1	3.566
PLPP5	3.565
IL4I1	3.564
GINM1	3.564
FAM171B	3.562
WNT4	3.560
RPL18A	3.560
QKI	3.558
FAM200B	3.558
NFIA	3.558
FBL	3.557
CD99	3.553
ENOSF1	3.552
SUGCT	3.551
SLC16A8	3.551
IL17RB	3.551
ACP5	3.550
IQCA1	3.550
IL13RA1	3.549
PAFAH1B3	3.549
SLC24A3	3.546
SOGA1	3.546
TRIM71	3.546
TTLL4	3.545
RHOJ	3.542
LIX1L	3.540
ST5	3.537
IFI27L2	3.536
DCAF5	3.536
OGFOD3	3.535
UPP2	3.530
FOXO1	3.530
PRKG1	3.528
PIGO	3.526
SLITRK6	3.525
RSF1	3.522
DENND2C	3.521
MAP3K19	3.520
RAB3IP	3.520
LOC105376064	3.520
DACT1	3.519
DPYD	3.519
GSTM1	3.518
LINC00937	3.517
ISOC1	3.516
GPR179	3.516
MOV10	3.515
TCF12	3.514
TSPAN6	3.514
RPS27	3.513
F3	3.513
ZNF480	3.511
TRMT5	3.511
PPP1R1C	3.506
YAP1	3.506
ACAA2	3.506
ARHGAP45	3.506
HEATR5A	3.505
PRPF38A	3.498
LINC00320	3.498
PLAC9P1	3.497
FAM111A	3.497
FAM149A	3.497
HIST1H2BO	3.493
NXN	3.491
PCDHGC3	3.489
RPL36	3.488
SELENOF	3.486
NANOS1	3.485
ZNF580	3.485
YES1	3.484
TKFC	3.483
ADHFE1	3.483
ERICH2	3.483
YPEL1	3.482
ARX	3.481
PNP	3.481
HEPH	3.477
LINC02550	3.477
CRELD2	3.476
ADARB2	3.475
SETD9	3.472
CCDC159	3.471
BDH2	3.469
FAM102A	3.468
HSD17B8	3.468
RSPH9	3.467
SOBP	3.466
ZCCHC24	3.466
TECPR2	3.465
KLHL13	3.464
SEPT11	3.462
EIF3H	3.461
SLC40A1	3.457
GLUL	3.455
PIK3AP1	3.454
ITGB7	3.454
LOC441052	3.453
NADK2	3.450
ACSS1	3.448
C1QTNF3	3.448
DNAJC9-AS1	3.442
EIF1	3.441
NEK7	3.438
FGFR3	3.438
BCKDHB	3.437
GIT1	3.437
MYBPH	3.436
METTL6	3.434
GPR137B	3.432
NUDT16	3.432
HEY2	3.430
PDYN	3.430
ERLIN2	3.429
LOC101060091	3.428
TIMP1	3.427
DUSP18	3.426
RXRA	3.426
ZNF438	3.424
MYT1	3.424
SURF6	3.423
ZNF575	3.423
APPL2	3.422
HTR2C	3.422
ETFDH	3.421
AKR7A3	3.421
RPL27A	3.420
EPHX1	3.419
AGAP3	3.419
NAT16	3.419
CCL19	3.418
VWA5A	3.416
BCR	3.416
EIF4EBP1	3.415
ADGRA3	3.414
CREM	3.413
CECR2	3.410
APOPT1	3.409
LLPH	3.408
ATOX1	3.408
CYB5R3	3.407
DIO2	3.406
OST4	3.404
C1orf50	3.403
RAP1GAP	3.402
GTF3C6	3.402
CERS1	3.401
SAMD9L	3.400
EMX2	3.399
RPS3	3.399
TPPP3	3.398
TMEM238	3.394
NMB	3.389
PRSS35	3.387
TNS2	3.384
DNAH5	3.383
HMGB3P1	3.382
INHBB	3.382
ANO2	3.381
PSMG3-AS1	3.380
GABRG1	3.377
HLA-DRB5	3.376
ECHDC3	3.375
HCLS1	3.375
ARHGDIA	3.374
IL17D	3.374
EMID1	3.373
MXRA8	3.371
SDS	3.370
RAPGEF3	3.369
KCTD4	3.369
GNG5	3.368
AZIN1-AS1	3.366
PTP4A2	3.365
GJB6	3.365
LOC101927811	3.364
ZBTB37	3.363
FAT1	3.363
THNSL2	3.363
MARCKS	3.362
GJA1	3.360
NRBP2	3.360
DDN	3.359
GEMIN8	3.359
PTHLH	3.356
IRX5	3.352
CDC42EP4	3.352
ACSM5	3.352
RAB31	3.350
ZNF611	3.348
TRIM17	3.345
RAI14	3.345
CRHBP	3.342
SHISA4	3.341
MID1IP1	3.341
NUTF2	3.340
COMP	3.340
TNFRSF13C	3.340
SFXN5	3.339
MVB12B	3.339
RPS21	3.338
CGB1	3.338
CYBA	3.337
THBS4	3.336
RPL38	3.336
PGAP1	3.334
ITPRIPL2	3.333
NECAP2	3.332
SERF2	3.331
PDIA3P1	3.331
SNX22	3.329
PAX6	3.329
PTBP2	3.328
MRE11	3.328
LINC00982	3.327
NT5E	3.326
RPS15A	3.325
RPL12	3.323
B4GALT1	3.320
ZCCHC18	3.317
HTR1A	3.314
TK2	3.314
B3GAT2	3.314
LILRP2	3.313
LOC390705	3.313
DNAJA4	3.311
NCAM1	3.311
OBSCN	3.310
RPS27A	3.310
FKBP14	3.309
DHODH	3.309
HSBP1	3.308
SENP5	3.307
PIR	3.305
TMOD3	3.305
PSME2	3.305
C1orf122	3.305
PELI1	3.304
NDN	3.304
SOX11	3.303
OXER1	3.303
RPL39L	3.301
DTYMK	3.301
TMEM179B	3.295
APOC1	3.294
PALM	3.293
KCNG1	3.293
TOP1MT	3.292
CETN3	3.291
SMIM4	3.291
SREK1IP1	3.290
ACAA1	3.289
PPDPF	3.289
AQP5	3.288
IGFN1	3.288
SMO	3.287
LOC100049716	3.287
PLXNC1	3.287
ANXA2	3.287
RPL19	3.284
KCTD5	3.283
ADNP-AS1	3.283
DNAAF4	3.282
ZXDC	3.282
ASCL2	3.281
LIMK2	3.277
EFCAB2	3.276
RPA4	3.275
MARCH8	3.275
POLB	3.274
NCF1C	3.272
PPP2CB	3.272
DNAJB2	3.271
RPS15	3.271
ALDH2	3.269
ZNF516	3.269
FZD7	3.268
TEP1	3.268
ACTL6A	3.268
RPS10	3.267
CLCC1	3.267
CFAP44	3.266
LOXL1	3.266
CC2D2B	3.266
SNHG19	3.265
CAPN2	3.265
PLGRKT	3.264
SLC27A5	3.264
PUS7L	3.263
TENM1	3.263
GSTM2	3.262
RIPOR2	3.258
TESK2	3.257
YLPM1	3.256
LYRM9	3.255
TSKU	3.254
CTXND1	3.250
MDK	3.250
SUMO3	3.249
MLH1	3.249
TLCD1	3.248
CCDC77	3.247
TRMT10B	3.246
B3GAT1	3.244
PLTP	3.241
TMEM108	3.241
NCAPG2	3.241
CD86	3.240
IFI44	3.236
CXCL14	3.236
ST6GALNAC6	3.236
OR1D5	3.233
PYCARD	3.232
LAPTM4A	3.231
PALD1	3.230
CCDC153	3.230
LOC100506125	3.225
TWF1	3.223
TIMM8B	3.222
TJP2	3.222
IFI27L1	3.221
ADCYAP1R1	3.221
LOC100506100	3.219
ANK3	3.217
LOC285097	3.217
LILRA4	3.217
CCDC28A	3.214
ZNF462	3.214
DYNLT1	3.214
PLPP3	3.214
DPY19L3	3.213
CARHSP1	3.212
IFNAR1	3.207
SOX3	3.206
PSMD9	3.206
ATXN10	3.206
PNMT	3.205
ARHGEF19	3.203
TST	3.201
TMEM74	3.201
LOC729970	3.199
PLIN2	3.198
VAV1	3.198
SLC25A18	3.196
NEK3	3.195
ZFAND3	3.195
ACOX2	3.194
CSRP1	3.194
SNHG8	3.193
DIAPH3	3.192
GABBR1	3.190
CYBRD1	3.188
SCGN	3.184
MAP4	3.182
ALDH6A1	3.180
DERL1	3.180
FAM71F1	3.179
DPYSL3	3.179
SOWAHC	3.179
FAM9B	3.178
ACBD7	3.178
IMMP1L	3.177
DIAPH2	3.177
MR1	3.174
CXADRP2	3.174
GNG4	3.174
TMEM159	3.173
PLD4	3.173
ECI2	3.173
NNAT	3.172
ANKRD19P	3.171
RIPK2	3.171
C11orf65	3.170
PTTG1IP	3.168
DHRS9	3.166
KCTD6	3.165
ALG5	3.165
SLC15A3	3.164
AKR7A2	3.164
THTPA	3.162
PPP1R1A	3.161
NDRG2	3.159
BIRC3	3.159
RND3	3.159
CLDN10	3.158
GPM6B	3.158
GAREM2	3.157
ADAMTSL3	3.155
UBR7	3.155
PYCR2	3.154
SLC39A12	3.154
HPCAL4	3.153
C1orf198	3.152
MCUR1	3.152
SCAMP2	3.151
MT2A	3.150
KLHL5	3.149
TRAF4	3.145
MGST1	3.144
RPL23AP82	3.144
FADS1	3.141
PCOLCE2	3.140
SELENON	3.138
SP5	3.137
CA8	3.137
ANG	3.137
LSM3	3.137
SGK1	3.136
H3F3B	3.136
TERF1	3.136
DTNBP1	3.133
NMNAT1	3.132
ATP6V0E1	3.131
SUFU	3.130
LINC01176	3.130
SFMBT2	3.129
ZNF205-AS1	3.128
ADORA2B	3.128
PLPBP	3.127
PFDN5	3.127
TMED5	3.127
EFNA1	3.126
RRP7A	3.126
COLCA2	3.125
ZNF253	3.124
APH1B	3.124
HEXA	3.123
GCSH	3.122
APLNR	3.116
LRMDA	3.114
COLEC11	3.114
ARHGAP17	3.113
ANGPTL4	3.112
GTF2H3	3.110
SNRPC	3.110
RPL29P2	3.108
FAM167A-AS1	3.105
FAM149B1	3.105
GOLGA3	3.104
CELF6	3.103
PDE11A	3.101
NUPR2	3.100
ERC2	3.099
GTF2E2	3.099
LYRM2	3.098
HIP1R	3.097
TXNL4A	3.095
C1orf194	3.095
RPS20	3.095
SGSM2	3.094
LOC101928424	3.093
PRDX6	3.091
MOSPD2	3.090
FAM129B	3.088
GINS2	3.088
LTBP4	3.088
ZNF469	3.087
PREB	3.087
ADAMTS9	3.086
CNPY3	3.085
SOWAHD	3.083
ANKRD35	3.082
PFKL	3.080
MBOAT2	3.080
TRAF3IP2	3.080
DBI	3.080
KXD1	3.079
CTSS	3.078
SALL1	3.078
CALB1	3.078
IFIT3	3.077
COL9A1	3.075
CAT	3.074
RPL19P12	3.074
CMTM8	3.073
MDGA1	3.072
STOX1	3.072
HIPK2	3.072
WLS	3.071
IVD	3.070
NKAIN2	3.069
KIAA0930	3.069
LINC00167	3.068
ACOT2	3.068
SHANK1	3.067
SF3B3	3.067
DOCK9	3.061
SCN7A	3.060
BTG2	3.060
FLRT1	3.059
ECEL1	3.057
TMEM43	3.057
DCHS1	3.056
WNK1	3.055
HADHB	3.054
MAP4K4	3.054
EFHB	3.052
DAPL1	3.051
HTRA1	3.051
HMGB1	3.050
C6orf52	3.048
PI4K2B	3.047
SLC4A3	3.047
NELFE	3.046
CPAMD8	3.045
C11orf97	3.044
CHST6	3.043
ANKRD50	3.041
SEPT3	3.040
LMCD1	3.040
CEP128	3.039
WFS1	3.039
PPM1M	3.039
C11orf1	3.038
RRAGD	3.037
SEC14L2	3.036
PHPT1	3.036
MAPKAPK2	3.036
DCN	3.034
AASS	3.034
TP53I11	3.033
RPS4X	3.033
DHRSX	3.032
HIST1H2BC	3.031
POLR2L	3.031
NUCB2	3.030
COL8A2	3.029
TMEM209	3.028
RAB40B	3.027
TSPOAP1	3.026
TMEM128	3.024
PHGDH	3.023
ABI3	3.021
SIPA1	3.021
NRP2	3.021
ZNF93	3.020
RSPO4	3.017
POLR2G	3.017
KRBOX4	3.017
GGTA1P	3.016
MTM1	3.016
PCED1B	3.015
RPL26	3.015
ZNF880	3.015
ODR4	3.013
ZNF831	3.013
TAL2	3.011
TAGLN2	3.010
ZNF521	3.010
LOC101927974	3.009
GMFG	3.009
B4GALT2	3.008
NR2F2-AS1	3.008
RELN	3.005
NECAB2	3.004
AP3B1	3.003
CCR5	3.002
PLXNB1	3.002
HSPB11	3.002
SLC35F5	3.002
FAM189A2	3.000
MYCN	2.997
TSTD1	2.996
CPE	2.995
LARP7	2.994
RIIAD1	2.994
CCT6B	2.992
PPP1R18	2.991
MLLT1	2.989
MT1G	2.987
ZNF701	2.986
NAV2	2.984
SLC6A16	2.984
ANKRD6	2.983
RARRES2	2.982
MSH3	2.981
TRIM24	2.981
TP53INP1	2.980
FZD2	2.980
PPP1R32	2.980
TCTN1	2.979
ITGAV	2.979
SFRP1	2.979
GSTP1	2.979
SNX5	2.976
NDUFAF8	2.975
SERINC5	2.973
NR2F2	2.973
PLPPR2	2.973
CAMKMT	2.970
CD163	2.970
IDNK	2.969
LINC01792	2.969
EFCAB11	2.967
FXYD1	2.967
CTGF	2.966
TMEM158	2.965
ARL16	2.962
TMEM219	2.961
FBXO15	2.961
VAV2	2.961
RNF150	2.958
HTATSF1	2.957
C1QL1	2.957
RDX	2.956
DGKG	2.956
SLC7A10	2.954
C3AR1	2.953
DENND1A	2.953
CXADR	2.953
ACP6	2.952
RILPL2	2.950
RPS19	2.950
RNASEH2A	2.948
MAF	2.948
TRIM62	2.948
LOC101060391	2.946
LOC642852	2.946
RHBDF1	2.944
NOTCH2NL	2.943
EYA1	2.943
TJP1	2.942
EFEMP1	2.940
HLA-G	2.940
NWD1	2.938
NOL9	2.938
SNAP29	2.937
LINC00842	2.936
GPRIN2	2.936
NSMF	2.934
PHF10	2.934
VPS37C	2.934
LFNG	2.934
FAM228B	2.933
ST20	2.933
SNTB1	2.933
MITD1	2.932
ACADL	2.931
S100A1	2.931
SEMA3D	2.930
SF3B6	2.929
FAM129A	2.926
HIST2H2AC	2.925
DNAH14	2.924
EFNB1	2.924
DNAJC15	2.922
TMEM9	2.922
BCAS1	2.922
UBE2L6	2.922
DYDC2	2.921
TG	2.919
SOX4	2.918
PXN-AS1	2.918
SEC11A	2.916
KCTD15	2.916
COL9A2	2.915
GNAO1	2.915
GAS5	2.912
GPD2	2.912
DHDH	2.911
RASA4CP	2.910
MAPK8IP1P2	2.909
ITGB4	2.909
SEC22C	2.907
HIST1H3C	2.906
GRID2	2.906
ZHX2	2.906
TMEM107	2.906
ISCA2	2.903
DERL3	2.900
C6orf48	2.900
BAZ2B	2.898
CDH20	2.896
STRADB	2.896
SNX7	2.895
KBTBD6	2.894
FANCL	2.893
BAG1	2.893
SCPEP1	2.892
SNX18	2.892
MOB1B	2.892
TDRD9	2.892
PYCR1	2.890
CCDC9B	2.889
SLC1A2	2.888
FBXO17	2.887
RPLP0P2	2.886
IKZF2	2.883
NOTCH1	2.882
WDR66	2.882
CDC42BPB	2.882
TMED10	2.881
CHID1	2.881
FBLN1	2.880
PTGER4	2.880
CARD17	2.877
SMC3	2.874
ASCC3	2.873
RAB32	2.873
FAM71F2	2.873
SYTL4	2.872
GRIK5	2.871
AGAP1	2.871
MT1L	2.870
EBPL	2.870
GPR27	2.869
TRAIP	2.869
ITM2C	2.869
SMA5	2.867
MT1A	2.866
SRP14	2.865
C12orf60	2.864
UQCC3	2.863
LRIG1	2.863
AGPAT4	2.862
SIGIRR	2.862
WIF1	2.862
ZNF300P1	2.861
FBXO41	2.861
RPL29	2.861
UBXN8	2.861
CASP1	2.860
HIST1H2AC	2.860
PHLDB1	2.859
LRRC42	2.858
CAPS	2.858
PAXBP1-AS1	2.858
TMEM42	2.856
CLNS1A	2.855
HEPACAM	2.855
RPL22	2.855
MT1JP	2.855
MPST	2.855
MT1M	2.853
RPL34	2.852
SYTL3	2.851
DVL1	2.851
PACRG	2.849
UBA52	2.848
NISCH	2.847
PID1	2.846
PXDC1	2.845
GABRB1	2.844
SEZ6	2.843
FAM13C	2.842
CCDC86	2.840
CTSH	2.839
ATF7	2.838
ASAH1	2.838
LSM5	2.837
NCAN	2.836
NEURL1B	2.836
SUCLG2	2.835
FSIP1	2.834
LOC439933	2.834
CLN8	2.833
ZMYM3	2.831
SLC17A4	2.830
PDRG1	2.830
ITGB5	2.829
SLC25A21-AS1	2.828
RRAS2	2.826
TRPC4	2.825
MMD	2.824
CC2D2A	2.824
CNR1	2.822
ADRA2C	2.821
PRODH	2.821
CSF2RA	2.820
DHRS12	2.820
WDR13	2.820
RREB1	2.818
ZBTB20	2.818
PPP1R16A	2.818
MYRIP	2.816
RPL11	2.815
C2orf76	2.813
BLVRB	2.811
TCEAL9	2.809
AGA	2.808
GCDH	2.807
SLC25A23	2.806
ANP32B	2.805
APTX	2.804
ZDHHC8P1	2.804
GLIPR1L2	2.803
SLC25A20	2.803
MZT2A	2.802
H2BFS	2.802
ZNF488	2.801
JPH3	2.800
YBX1	2.800
CASC10	2.800
MORN5	2.800
RPL36A	2.800
RAPGEF4	2.798
PAFAH2	2.798
TSGA10	2.796
HIP1	2.796
TRIB1	2.796
EMP1	2.795
PHOSPHO2	2.794
SHISA7	2.794
SST	2.793
NAGA	2.791
SLC22A3	2.791
OTX1	2.789
CHD3	2.787
NUP37	2.786
SINHCAF	2.785
MIR7515HG	2.784
ENKUR	2.784
ZSWIM9	2.782
FMC1	2.781
WDR1	2.781
RPL35A	2.780
EEF1AKMT1	2.780
SAMD15	2.778
TALDO1	2.778
LOC643802	2.778
TEAD3	2.777
MRO	2.776
METTL8	2.775
PLP2	2.774
PKIB	2.774
ZFPM1	2.774
RPL13AP6	2.773
AIF1L	2.772
POLE4	2.772
KRTAP19-2	2.771
ENAH	2.771
PLXNA3	2.771
ZNF727	2.770
SMIM27	2.768
PTCHD1	2.766
RBM43	2.766
GTF2IRD2	2.765
ARHGEF37	2.765
MYO16	2.763
LACTB2	2.762
PTPRF	2.762
ZSCAN18	2.762
UNC5B-AS1	2.762
GTPBP4	2.760
RRAGB	2.758
HIST1H2BN	2.755
COL21A1	2.755
DERA	2.754
RBSN	2.754
DTD2	2.754
TLCD2	2.754
LOC93622	2.753
EIF2B3	2.753
PRDX4	2.752
IDH2	2.750
NPL	2.748
NBEAL1	2.747
C22orf39	2.746
ZIC5	2.745
VTI1B	2.745
PRTFDC1	2.743
SPRED1	2.743
LINC00926	2.743
TBC1D13	2.743
PNRC2	2.742
MAN1A1	2.742
AOAH	2.741
RCBTB2	2.738
C12orf45	2.736
PIFO	2.734
GPC6	2.734
ITPKB	2.733
HLA-DRB3	2.732
RBBP7	2.731
STUM	2.731
POR	2.731
MRPS33	2.731
CD226	2.729
SLC9A9	2.729
CCDC171	2.728
ARPIN	2.727
ACOX1	2.727
CYP4F8	2.727
MLEC	2.727
ZNRF2	2.727
PCDH17	2.727
PUF60	2.727
SGSH	2.725
DHTKD1	2.724
EME2	2.724
LARGE1	2.722
ACKR3	2.722
USP46-AS1	2.721
DOCK7	2.721
MRPL20	2.720
PGRMC1	2.719
RPL4	2.718
MIR99AHG	2.718
CFAP73	2.716
FUT4	2.716
MRPS6	2.716
ZNF112	2.715
PA2G4P4	2.714
CACFD1	2.712
MT1F	2.712
TYMP	2.711
DEFB124	2.711
ZEB2	2.710
LOC101927318	2.709
RHBDD1	2.709
CD82	2.709
CMC4	2.708
DYNLRB2	2.708
HHIPL1	2.708
MAPK3	2.706
ATF5	2.705
SARDH	2.705
COMMD6	2.704
TMEM200A	2.704
PKP4	2.702
MAN1B1-AS1	2.700
HIST1H2BM	2.700
NALT1	2.700
ESD	2.699
TNFSF12	2.698
NCR2	2.697
KCNE4	2.697
C16orf89	2.697
RPL23	2.695
CASK	2.694
NFATC1	2.694
DRAXIN	2.694
TRAPPC6A	2.693
DTWD1	2.692
TEKT2	2.691
GUF1	2.690
ADCY5	2.690
RUSC1-AS1	2.690
RPL27	2.687
LPXN	2.686
TLR6	2.684
RPL22L1	2.683
HIST1H2AM	2.682
RAPSN	2.681
PAAF1	2.681
OLFML3	2.681
MARCH3	2.678
MTSS1	2.678
RIMKLB	2.678
NUMBL	2.678
SERP1	2.677
SLC26A11	2.676
TIGD4	2.675
CASP7	2.674
PLA2G16	2.673
TMSB4X	2.672
ANXA2R	2.672
FAU	2.670
VOPP1	2.668
MARCKSL1	2.667
TMEM263	2.666
NME4	2.666
IPO5P1	2.666
TM2D1	2.664
RPS6KA2	2.664
NAIP	2.662
DLG2	2.661
TMEM47	2.661
TNR	2.660
SERPINB8	2.660
BDNF-AS	2.659
TBC1D5	2.659
SURF1	2.659
RPS2	2.658
ETFA	2.658
HVCN1	2.657
SGK3	2.657
MOCS2	2.655
FAM69C	2.654
TP53TG5	2.653
SUMF1	2.652
NSG2	2.652
POLR2J	2.651
C1orf21	2.651
PEX11G	2.651
G6PC3	2.650
TP53I13	2.650
SLCO1A2	2.649
IFT88	2.649
SPA17	2.649
GASAL1	2.649
MT1E	2.646
MT3	2.646
NDUFB1	2.645
PDK4	2.645
FUT10	2.645
AQP6	2.644
SET	2.643
H2AFV	2.643
LRRIQ1	2.643
PTCH1	2.643
DNER	2.641
SSTR1	2.641
B3GALNT1	2.641
HCK	2.640
ALYREF	2.637
CHMP4A	2.637
PKIA	2.636
FIBCD1	2.635
IGF1	2.635
GFAP	2.635
ZMYND15	2.634
MRAS	2.633
MYH7	2.633
XKR4	2.633
TCEA3	2.633
C2orf70	2.633
MT1X	2.633
PTPRR	2.632
SFRP2	2.632
GOLIM4	2.629
PSMA3-AS1	2.626
ZRSR2	2.625
BEX4	2.625
RHOA	2.625
SPX	2.624
ELF1	2.624
GLI1	2.624
TMEM17	2.623
GOLM1	2.623
ERFE	2.622
PLCE1	2.621
CD81	2.621
SCARA5	2.621
CXCL2	2.620
RUBCN	2.620
MTF1	2.619
FUCA2	2.617
TMEM256	2.616
RNF181	2.616
MT1B	2.615
LRRC75A-AS1	2.614
SIN3B	2.612
PGAM2	2.612
PPP4R4	2.611
FAM120AOS	2.610
CARD8	2.610
ABHD17C	2.609
MUC6	2.608
CDC14A	2.607
SOX21	2.606
DARS	2.605
KANSL1L	2.604
ZNF706	2.604
PUSL1	2.601
IRF9	2.601
DAB1	2.601
ISG15	2.601
PCSK5	2.600
CBX1	2.600
DNAJC30	2.599
CBX6	2.597
GOLT1A	2.597
SNAI2	2.596
FAM229B	2.596
PLIN5	2.596
NACC1	2.594
DDA1	2.592
CIPC	2.590
RPS18	2.590
FAM212A	2.590
RPS14P3	2.590
PPP1R3G	2.589
NEDD4	2.585
AXL	2.584
SERPINA1	2.584
RGS9	2.584
LINC01088	2.582
AGPAT5	2.581
LINC00665	2.576
CENPW	2.575
HPCAL1	2.574
RPS4Y1	2.574
CDH11	2.573
[truncated: 3,067 more rows]
